# Supplementary material for: Partial Versus Total Omentectomy in Patients with Gastric Cancer: A Systemic Review and Meta-Analysis
Source: Cancers (Basel). 2021 Oct 3;13(19):4971. doi: 10.3390/cancers13194971 (PMC8508137; doi:10.3390/cancers13194971)
Supplement: Supplementary file 1 [file cancers-13-04971-s001.zip]

Archive with 2 entries (2 files):
- cancers-1369477-supplementary.Rmd
- supplementary figures.pdf
