# Supplementary material for: Partial Versus Total Omentectomy in Patients with Gastric Cancer: A Systemic Review and Meta-Analysis
Source: Cancers (Basel). 2021 Oct 3;13(19):4971. doi: 10.3390/cancers13194971 (PMC8508137; doi:10.3390/cancers13194971)
Supplement: Supplementary file 1 [file cancers-13-04971-s001.zip › cancers-1369477-supplementary.Rmd]

---
title: "Omentectomy"
author: "Rowen", "TS Huang"
date: "22/6/2021"
output: pdf_document
---

```{r}
library(metafor)
library(meta)
library(lattice)
library(readxl)
library(forestplot)

Om <- read_excel("~/Desktop/3rd meta/R data.xlsx")
```


# OS
```{r}

#names(Om)
Om.OS=subset(Om, !is.na(Om$yi_os))

metagen.2 = metagen(yi_os, sei_os, n.e=n_t, n.c=n_c, data=Om.OS,sm="HR", hakn=F, byvar = Om.OS$"Study design", exclude=NULL, comb.fixed = FALSE, comb.random = TRUE ,studlab=paste(". ", Author, ", ",  Year, sep=""))

summary(metagen.2)


OS.Plot=forest.meta(metagen.2, col.diamond.random="red", allstudies = FALSE,layout = "meta", label.left = "Favor partial",subgroup=T, label.right = "Favor total",leftcols = c("studlab", "n.e", "n.c"), leftlabs = c("Author, Year", "Partial (N)", " Total (N)"), rightcols = c("effect", "ci", "w.random"),  test.subgroup=F, test.effect.subgroup.random=T, 
test.overall=T)


funnel(metagen.2)

```


```{r Save OS}
pdf(file = 'OS.forestplot.pdf', width = 9.36, height = 5.95) 

OS.Plot=forest.meta(metagen.2, col.diamond.random="red", allstudies = FALSE,layout = "meta", label.left = "Favor partial",subgroup=T, label.right = "Favor total",leftcols = c("studlab", "n.e", "n.c"), leftlabs = c("Author, Year", "Partial (N)", " Total (N)"), rightcols = c("effect", "ci", "w.random"),  test.subgroup=F,
 test.effect.subgroup.random=T,
     test.overall=T)
dev.off()

pdf(file = 'OS.funnel.pdf') 

OS.funnel=funnel(metagen.2)


dev.off()

```


# DFS
```{r}

Om.DFS=subset(Om, !is.na(Om$yi_dfs))

metagen.1 = metagen(yi_dfs, sei_dfs,  n.e=n_t, n.c=n_c, data=Om.DFS, sm="HR", hakn=F, byvar = Om.DFS$"Study design", exclude=NULL, comb.fixed = FALSE, comb.random = TRUE ,studlab=paste(". ", Author, ", ",  Year, sep=""))

summary(metagen.1)

forest(metagen.1, col.diamond.random="red", allstudies =F,layout = "meta", label.left = "Favor partial",subgroup=T, label.right = "Favor total",
leftcols = c("studlab", "n.e", "n.c"), leftlabs = c("Author, Year", "Partial (N)", " Total (N)"), rightcols = c("effect", "ci", "w.random"),  test.subgroup=F,
test.effect.subgroup.random=T,test.overall=T)


funnel(metagen.1)
```


```{r Save DFS}

pdf(file = 'DFS.forestplot.pdf', width = 9.36, height = 5.95) 

forest(metagen.1, col.diamond.random="red", allstudies =F,layout = "meta", label.left = "Favor partial",subgroup=T, label.right = "Favor total",
leftcols = c("studlab", "n.e", "n.c"), leftlabs = c("Author, Year", "Partial (N)", " Total (N)"), rightcols = c("effect", "ci", "w.random"),  test.subgroup=F,
test.effect.subgroup.random=T,
test.overall=T)

dev.off()

pdf(file = 'DFS.funnel.pdf') 

funnel(metagen.1)

dev.off()


```


# Complications
```{r}
Om.Co=subset(Om, !is.na(Om$compli_t))

Om.Co$YR=ifelse(Om.Co$Year>=2010,1,0)
table(Om.Co$YR)

Complication.RR = escalc(measure="RR", ai=compli_t, ci=compli_c, n1i=n_t, n2i=n_c, data=Om.Co, append=TRUE)

metabin.1 = metabin(compli_t, n_t, compli_c, n_c, data=Complication.RR, sm="OR", method="MH", comb.fixed = T, comb.random = F,MH.exact = T,  label.e="Partial", label.c="Total", studlab=paste(". ", Author, ", ",  Year, sep=""))

summary(metabin.1)


forest(metabin.1, col.diamond.fixed="red",allstudies = FALSE, label.left = "Favor partial",
 label.right = "Favor total",test.subgroup=F,
test.effect.subgroup.random=F,
test.overall=T)

#funnel(metabin.1)

#Adhesion ileus and obstruciton
Complication.RR = escalc(measure="RR", ai=ileus_t, ci=ileus_c, n1i=n_t, n2i=n_c, data=Om, append=TRUE)


metabin.2 = metabin(ileus_t, n_t, ileus_c, n_c, data=Complication.RR, sm="OR", method="MH",MH.exact = T, comb.fixed = T, comb.random = F, label.e="Partial", label.c="Total", studlab=paste(". ", Author, ", ",  Year, sep=""))

summary(metabin.2)

forest(metabin.2, col.diamond.fixed  ="red",allstudies = FALSE,label.left = "Favor partial",
 label.right = "Favor total",test.subgroup=F,
test.effect.subgroup.random=F,
test.overall=T)

#funnel(metabin.2)

```


```{r Save Complications}
pdf(file = 'Ileus.forestplot.pdf', width = 9.36, height = 5.95) 

forest(metabin.2, col.diamond.fixed ="red",allstudies = FALSE, label.left = "Favor partial",
 label.right = "Favor total",test.subgroup=F,
test.effect.subgroup.random=F,
test.overall=T)

dev.off()

pdf(file = 'Complication.forestplot.pdf', width = 9.36, height = 5.95) 

forest(metabin.1, col.diamond.fixed ="red",allstudies = FALSE, label.left = "Favor partial",
 label.right = "Favor total",test.subgroup=F,
test.effect.subgroup.random=F,
test.overall=T)

dev.off()


```


# OP time
```{r}

metacont.1=metacont(n.e=n_t, mean.e=op_t, sd.e=op_t_sd, n.c=n_c, mean.c=op_c, sd.c=op_c_sd, sm="MD",  comb.fixed = FALSE, comb.random = TRUE, data=Om, exclude = NULL, label.e="Partial", label.c="Total", studlab=paste(". ", Author, ", ",  Year, sep="") )

summary(metacont.1)
?forest
forest(metacont.1,col.diamond.random="red",allstudies = FALSE, graphwidth = unit(10, "cm"), digits.mean =1,
  digits.sd =1, digits=1, label.left = "Favor partial",
 label.right = "Favor total")

funnel(metacont.1)

#subgroup analysis with approach (open,mixed,laparoscopic)
metacont.2=metacont(n.e=n_t, mean.e=op_t, sd.e=op_t_sd, n.c=n_c, mean.c=op_c, sd.c=op_c_sd, sm="MD", byvar=Approach, comb.fixed = FALSE, comb.random = TRUE, data=Om, exclude = NULL, label.e="Partial", label.c="Total", studlab=paste(". ", Author, ", ",  Year, sep="") )
summary(metacont.2)
forest(metacont.2,col.diamond.random="red",allstudies = FALSE)

#subgroup analysis with study design
Om.OP=subset(Om, !is.na(Om$op_t))
Om.OP$Out=ifelse(Om.OP$Author=="Hasegawa", 1, 0)

Om.OP$Method=ifelse(Om.OP$Approach=="Open", 1, 0)
 
Om.OP$Method=as.factor(Om.OP$Method)

Om.OP$Method=factor(Om.OP$Method,levels = c(1,0), labels=c("Open", "Mixed or MIS"))

Om.OP$Method

metacont.3=metacont(n.e=n_t, mean.e=op_t, sd.e=op_t_sd, n.c=n_c, mean.c=op_c, sd.c=op_c_sd, sm="MD", byvar=Om.OP$"Method", comb.fixed = FALSE, comb.random = TRUE, data=Om.OP, exclude = NULL, label.e="Partial", label.c="Total", studlab=paste(". ", Author, ", ",  Year, sep="") )

summary(metacont.3)

forest(metacont.3,col.diamond.random="red",allstudies = FALSE,digits.mean =1,
  digits.sd =1, digits=1, digits.tau2=0, test.subgroup=F,
test.effect.subgroup.random=T,test.overall=T,label.left = "Favor partial",
 label.right = "Favor total")

```


```{r Save OP}

pdf(file = 'Time.forestplot.pdf', width = 12, height = 5.95) 

forest(metacont.3,col.diamond.random="red",allstudies = FALSE,digits.mean =1,
  digits.sd =1, digits=1, digits.tau2=0, test.subgroup=F,
test.effect.subgroup.random=T,test.overall=T, label.left = "Favor partial",
 label.right = "Favor total")

dev.off()

```


# Blood loss
```{r}
Om.BL=subset(Om, !is.na(Om$blood_t))

Om.BL$Trans=ifelse(Om.BL$Author=="Marakami", 1, 0)

metacont.4=metacont(n.e=n_t, mean.e=blood_t, sd.e=blood_t_sd, n.c=n_c, mean.c=blood_c, sd.c=blood_c_sd, sm="MD", comb.fixed = FALSE, comb.random = TRUE, data=Om.BL, label.e="Partial", label.c="Total", studlab=paste(". ", Author, ", ",  Year, sep="") )

summary(metacont.4)

forest(metacont.4,col.diamond.random="red",allstudies = FALSE, digits.mean =1,
  digits.sd =1, digits=1, digits.tau2=0, test.overall=T, label.left = "Favor partial",
 label.right = "Favor total")
#funnel(metacont.4)


```


```{r Save BL}
pdf(file = 'Blood.forestplot.pdf', width = 12, height = 5.95) 

forest(metacont.4,col.diamond.random="red",allstudies = FALSE, digits.mean =1,
  digits.sd =1, digits=1, digits.tau2=0, test.overall=T, label.left = "Favor partial",
 label.right = "Favor total")

dev.off()

```


# Lymph node
```{r}

Om.LN=subset(Om, !is.na(Om$ln_t))


metacont.5=metacont(n.e=n_t, mean.e=ln_t, sd.e=ln_t_sd, n.c=n_c, mean.c=ln_c, sd.c=ln_c_sd, sm="MD", comb.fixed = FALSE, comb.random = TRUE, data=Om.LN, label.e="Partial", label.c="Total", studlab=paste(". ", Author, ", ",  Year, sep="") )

summary(metacont.5)

forest(metacont.5,col.diamond.random="red",allstudies = FALSE, digits.mean =1,
  digits.sd =1, digits=1, digits.tau2=0, test.overall=T, label.left = "Favor partial",
 label.right = "Favor total")

#funnel(metacont.5)
```


```{r Save LN}
pdf(file = 'LN.forestplot.pdf', width = 10, height = 5.95) 

forest(metacont.5,col.diamond.random="red",allstudies = FALSE, digits.mean =1,
  digits.sd =1, digits=1, digits.tau2=0, test.overall=T, label.left = "Favor partial",
 label.right = "Favor total")

dev.off()
```


# hospital stay
```{r}
Om.LOS=subset(Om, !is.na(Om$hs_t))

metacont.6=metacont(n.e=n_t, mean.e=hs_t, sd.e=hs_t_sd, n.c=n_c, mean.c=hs_c, sd.c=hs_c_sd, sm="MD", comb.fixed = FALSE, comb.random = TRUE, data=Om.LOS, label.e="Partial", label.c="Total", studlab=paste(". ", Author, ", ",  Year, sep="") )

summary(metacont.6)

forest(metacont.6,col.diamond.random="red",allstudies = FALSE,digits.mean =1,
  digits.sd =1, digits=1, digits.tau2=0, test.overall=T, label.left = "Favor partial",
 label.right = "Favor total")

#funnel(metacont.6)
```


```{r Save LOS}
pdf(file = 'LOS.forestplot.pdf', width = 9, height = 5.95) 

forest(metacont.6,col.diamond.random="red",allstudies = FALSE,digits.mean =1,
  digits.sd =1, digits=1, digits.tau2=0, test.overall=T, label.left = "Favor partial",
 label.right = "Favor total")

dev.off()
```
